# Supplementary material for: Evaluation of Tetracycline Resistance and Determination of the Tentative Microbiological Cutoff Values in Lactic Acid Bacterial Species
Source: Microorganisms. 2021 Oct 11;9(10):2128. doi: 10.3390/microorganisms9102128 (PMC8538481; doi:10.3390/microorganisms9102128)
Supplement: Supplementary file 1 [file microorganisms-09-02128-s001.zip]

Archive with 1 entries (1 files):
- microorganisms-1405495-supplementary.pdf
